# Supplementary material for: Genome wide analysis of DNA copy number neutral loss of heterozygosity (CNNLOH) and its relation to gene expression in esophageal squamous cell carcinoma
Source: BMC Genomics. 2010 Oct 18;11:576. doi: 10.1186/1471-2164-11-576 (PMC3091724; doi:10.1186/1471-2164-11-576)
Supplement: Additional file 1 — Figure S1. Definition of LOH/CN blocks within a single sample. [file 1471-2164-11-576-S1.XLS]

## Sheet: Sheet1
Figure S1:
Definition of LOH/CN blocks within a single sample
SNPs	S1		S2	S3			S4	S5	S6		S7				S8		S9		S10		S11	S12		S13						S14	S15
copy number	3		3	3			2	2	2		2				2		2		2		2	2		2						2	2
informative SNP?	yes		yes	no			no	yes	no		yes				no		no		yes		no	yes		no						yes	yes
LOH?	no		no					no			no								yes			yes								yes	yes
LOH/CN segments	CN3 LOH(-)							CN2 LOH(-)											CN2 LOH(+)
genes														Gene A						Gene B							Gene C
An LOH/CN block is defined as the region in which: (1) all SNPs have the same copy number and (2) all informative SNPs have the same LOH status.
An uniformative SNP located between LOH/CN blocks (eg, S3, S4, S8 and S9) is considered to have an undefined LOH/CN state.
Gene A, which lies between the second and third LOH/CN blocks, has an undefined LOH/CN state.
Gene C, which lies within the third LOH/CN segment, is assigned a state of CN2 LOH(+) despite the fact that it contains no SNPs.
