# Supplementary material for: Genome wide analysis of DNA copy number neutral loss of heterozygosity (CNNLOH) and its relation to gene expression in esophageal squamous cell carcinoma
Source: BMC Genomics. 2010 Oct 18;11:576. doi: 10.1186/1471-2164-11-576 (PMC3091724; doi:10.1186/1471-2164-11-576)
Supplement: Additional file 3 — Table S1. Comparison of copy number alterations between DNA from blood and microdissected normal tissue. [file 1471-2164-11-576-S3.XLS]

## Sheet: Sheet1
Table S1:
Comparison of copy number alterations between DNA from blood and microdissected normal tissue
Case ID	No. SNPs by CN					Fraction	Case ID	No. SNPs by CN					Fraction	Difference in fraction CN=2
(blood)	CN=0	CN=1	CN=2	CN=3	CN=4	CN=2	(normal tissue)	CN=0	CN=1	CN=2	CN=3	CN=4	CN=2	(blood - normal tissue)
1	0	91	489786	143	0	0.999522	1	0	266	489655	98	1	0.999255	0.000267336
2	0	91	489795	133	1	0.999541	2	0	194	486447	2255	1124	0.992708	0.00683237
3	0	5	489941	73	1	0.999839	3	1	83	489936	0	0	0.999829	1.02037e-05
4	0	31	489941	47	1	0.999839	4	0	46	489936	38	0	0.999829	1.02037e-05
5	0	66	489841	113	0	0.999635	5	0	93	489815	112	0	0.999582	5.30591e-05
6	0	53	489928	37	2	0.999812	6	0	59	489888	71	2	0.999731	8.16293e-05
7	0	36	489836	148	0	0.999625	7	0	49	489803	123	45	0.999557	6.73442e-05
8	0	112	489875	32	1	0.999704	8	0	84	489900	33	3	0.999755	-5.10183e-05
9	1	14	489932	71	2	0.99982	9	1	1	489970	45	3	0.999898	-7.75479e-05
10	0	138	489841	40	1	0.999635	10	1	94	489904	21	0	0.999763	-0.000128566
11	0	12	489982	22	4	0.999922	11	0	10	489947	59	4	0.999851	7.1426e-05
12	0	78	489865	76	1	0.999684	12	0	14	489371	635	0	0.998676	0.00100812
13	0	113	489802	103	2	0.999555	13	0	75	489837	107	1	0.999627	-7.14257e-05
14	0	2	489811	207	0	0.999573	14	0	32	489851	137	0	0.999655	-8.16293e-05
15	0	3	489933	83	1	0.999822	15	0	2	489909	109	0	0.999773	4.89776e-05
16	0	15	489850	152	3	0.999653	16	0	28	489889	103	0	0.999733	-7.95886e-05
17	0	24	489880	115	1	0.999714	17	0	62	489875	82	1	0.999704	1.02037e-05
18	0	32	489982	5	1	0.999922	18	0	67	489950	3	0	0.999857	6.53035e-05
19	0	43	489896	80	1	0.999747	19	0	51	489881	87	1	0.999716	3.0611e-05
20	0	188	489717	114	1	0.999382	20	0	212	489707	101	0	0.999361	2.04073e-05
21	0	411	489018	590	1	0.997955	21	0	472	488669	879	0	0.997243	0.000712216
22	0	124	489745	148	3	0.999439	22	0	105	489787	126	2	0.999525	-8.57108e-05
23	0	74	489592	353	1	0.999127	23	0	45	489603	372	0	0.999149	-2.24481e-05
24	0	86	489886	48	0	0.999727	24	0	87	489873	60	0	0.9997	2.65295e-05
25	0	167	489834	18	1	0.99962	25	0	179	489836	5	0	0.999625	-4.08147e-06
26	0	58	489904	54	4	0.999763	26	0	79	489881	60	0	0.999716	4.69369e-05
27	1	85	489926	7	1	0.999808	27	1	99	489905	15	0	0.999765	4.28554e-05
28	1	10	489914	93	2	0.999784	28	1	44	489870	105	0	0.999694	8.97923e-05
29	0	49	489908	62	1	0.999771	29	0	62	489900	57	1	0.999755	1.63259e-05
30	0	213	489521	286	0	0.998982	30	0	120	489712	188	0	0.999371	-0.00038978
