# Supplementary material for: Genome wide analysis of DNA copy number neutral loss of heterozygosity (CNNLOH) and its relation to gene expression in esophageal squamous cell carcinoma
Source: BMC Genomics. 2010 Oct 18;11:576. doi: 10.1186/1471-2164-11-576 (PMC3091724; doi:10.1186/1471-2164-11-576)
Supplement: Additional file 4 — Table S2. Copy number status of SNPs without LOH by case (N = 30). [file 1471-2164-11-576-S4.XLS]

## Sheet: Sheet1
Table S2:
Copy number status of SNPs without LOH by case (N=30)
Case ID	Total no.SNPs	No. CN loss SNPs	No. CN neutral SNPs	No. CN gain SNPs
		(fraction CN=1)	(fraction CN=2)	(fraction CN=3 or 4)
1	63535	2316 (0.04)	53085 (0.84)	8134 (0.13)
2	113727	2037 (0.02)	107347 (0.94)	4343 (0.04)
3	104946	590 (0.01)	92522 (0.88)	11834 (0.11)
4	61465	6912 (0.11)	44667 (0.73)	9886 (0.16)
5	119587	111 (<0.01)	118145 (0.99)	1331 (0.01)
6	90376	5565 (0.06)	78440 (0.87)	6371 (0.07)
7	104044	574 (0.01)	98323 (0.95)	5147 (0.05)
8	105490	8549 (0.08)	85059 (0.81)	11882 (0.11)
9	106932	1545 (0.01)	93004 (0.87)	12383 (0.12)
10	84250	7814 (0.09)	61619 (0.73)	14817 (0.18)
11	32454	1272 (0.04)	27837 (0.86)	3345 (0.10)
12	119159	260 (<0.01)	117005 (0.98)	1894 (0.02)
13	98467	9084 (0.09)	73014 (0.74)	16369 (0.17)
14	87208	11589 (0.13)	61689 (0.71)	13930 (0.16)
15	115921	88 (<0.01)	110911 (0.96)	4922 (0.04)
16	108649	1311 (0.01)	99428 (0.92)	7910 (0.07)
17	88560	9837 (0.11)	65855 (0.74)	12868 (0.15)
18	105314	5137 (0.05)	93727 (0.89)	6450 (0.06)
19	117851	66 (<0.01)	117513 (1.00)	272 (<0.01)
20	112443	67 (<0.01)	106271 (0.95)	6105 (0.05)
21	85436	1319 (0.02)	74460 (0.87)	9657 (0.11)
22	100074	3970 (0.04)	75756 (0.76)	20348 (0.20)
23	94463	14194 (0.15)	67356 (0.71)	12913 (0.14)
24	90250	8792 (0.10)	70425 (0.78)	11033 (0.12)
25	79584	1669 (0.02)	66968 (0.84)	10947 (0.14)
26	71943	132 (<0.01)	52572 (0.73)	19239 (0.27)
27	96374	11968 (0.12)	69493 (0.72)	14913 (0.15)
28	112730	2897 (0.03)	101401 (0.90)	8432 (0.07)
29	81754	16959 (0.21)	49956 (0.61)	14839 (0.18)
30	63647	1245 (0.02)	42647 (0.67)	19755 (0.31)
Total	2816633	137869 (0.05)	2376495 (0.84)	302269 (0.11)
Range (fraction SNPs without LOH)		<0.01-0.21	0.61-1.00	<0.01-0.31
Median (fraction SNPs without LOH)		0.0310755	0.849606	0.114417
Global average (fraction SNPs without LOH)		0.0489482	0.843736	0.107316
