# Supplementary material for: Genome wide analysis of DNA copy number neutral loss of heterozygosity (CNNLOH) and its relation to gene expression in esophageal squamous cell carcinoma
Source: BMC Genomics. 2010 Oct 18;11:576. doi: 10.1186/1471-2164-11-576 (PMC3091724; doi:10.1186/1471-2164-11-576)
Supplement: Additional file 5 — Table S3. CN status of SNPs without LOH by chromosome arm (N = 30 cases). [file 1471-2164-11-576-S5.XLS]

## Sheet: Sheet1
Table S3:
CN status of SNPs without LOH by chromosome arm (N=30 cases)
Chromosome	Total no. SNPs	No. CN loss SNPs	No. CN neutral SNPs	No. CN gain SNPs
arm	without LOH	(fraction CN=1)	(fraction CN=2)	(fraction CN=3 or 4)
1p	130522	4106 (0.03)	123737 (0.95)	2679 (0.02)
1q	125291	334 ((<0.01)	102409 (0.82)	22548 (0.18)
2p	104489	613 (<0.01)	87487 (0.84)	16389 (0.16)
2q	136823	7210 (0.05)	116201 (0.85)	13412 (0.10)
3p	68931	11900 (0.17)	55051 (0.80)	1980 (0.03)
3q	101646	6 (<0.01)	53694 (0.53)	47946 (0.47)
4p	44767	8401 (0.19)	36365 (0.81)	1 (<0.01)
4q	108953	20713 (0.19)	87399 (0.81)	841 (<0.01)
5p	61498	1 (<0.01)	47198 (0.77)	14299 (0.23)
5q	137981	18251 (0.13)	118439 (0.86)	1291 (0.01)
6p	78255	3241 (0.04)	68990 (0.88)	6024 (0.08)
6q	140582	2253 (0.02)	136650 (0.97)	1679 (0.01)
7p	76008	131 (<0.01)	54699 (0.72)	21178 (0.28)
7q	91388	281 (<0.01)	77305 (0.85)	13802 (0.15)
8p	56314	8122 (0.14)	43799 (0.78)	4393 (0.08)
8q	99670	255 (<0.01)	67813 (0.68)	31602 (0.32)
9p	33493	8314 (0.25)	25161 (0.75)	18 (<0.01)
9q	51751	1657 (0.03)	46881 (0.91)	3213 (0.06)
10p	59089	3710 (0.06)	50445 (0.85)	4934 (0.08)
10q	118028	3662 (0.03)	112575 (0.95)	1791(0.02)
11p	59087	4147 (0.07)	54383 (0.92)	557 (0.01)
11q	82428	7914 (0.10)	69907 (0.85)	4607 (0.06)
12p	42681	650 (0.02)	34723 (0.81)	7308 (0.17)
12q	117541	872 (0.01)	107631 (0.92)	9038 (0.08)
13q	75083	7538 (0.10)	67143 (0.89)	402 (0.01)
14q	93633	2916 (0.03)	70000 (0.75)	20717 (0.22)
15q	90516	818 (0.01)	82068 (0.91)	7630 (0.08)
16p	39762	378 (0.01)	37456 (0.94)	1928 (0.05)
16q	60812	590 (0.01)	56305 (0.93)	3917 (0.06)
17p	11121	72 (0.01)	10786 (0.97)	263 (0.02)
17q	34019	123 (<0.01)	31009 (0.91)	2887 (0.08)
18p	19458	42 (<0.01)	17000 (0.87)	2416 (0.12)
18q	64731	4298 (0.07)	59196 (0.91)	1237 (0.02)
19p	15031	156 (0.01)	13622 (0.91)	1253 (0.08)
19q	25409	475 (0.02)	22521 (0.89)	2413 (0.09)
20p	42615	454 (0.01)	32813 (0.77)	9348 (0.22)
20q	41052	1160 (0.03)	26743 (0.65)	13149 (0.32)
21p	17	0 (0.00)	17 (1.00)	0 (0.00)
21q	38551	1206 (0.03)	36738 (0.95)	607 (0.02)
22q	37607	899 (0.02)	34136 (0.91)	2572 (0.07)
