# Supplementary material for: Genome wide analysis of DNA copy number neutral loss of heterozygosity (CNNLOH) and its relation to gene expression in esophageal squamous cell carcinoma
Source: BMC Genomics. 2010 Oct 18;11:576. doi: 10.1186/1471-2164-11-576 (PMC3091724; doi:10.1186/1471-2164-11-576)
Supplement: Additional file 6 — Table S4. No. of genes matched on Affymetrix 500 K SNP and U133A expression arrays. [file 1471-2164-11-576-S6.XLS]

## Sheet: Sheet1
Table S4:
No. of genes matched on Affymetrix 500K SNP and U133A expression arrays
Chromosome no.	No. genes matched	No. SNPs in matched genes
1	1331	15531
2	864	13009
3	781	12973
4	553	9131
5	591	9633
6	734	10502
7	570	9778
8	443	8104
9	498	7735
10	521	10401
11	737	8668
12	717	8635
13	231	5165
14	416	5406
15	418	5472
16	466	5789
17	660	4740
18	222	4619
19	658	2251
20	375	4732
21	147	2266
22	292	2610
Total	12225	169687
