# Supplementary material for: Genome wide analysis of DNA copy number neutral loss of heterozygosity (CNNLOH) and its relation to gene expression in esophageal squamous cell carcinoma
Source: BMC Genomics. 2010 Oct 18;11:576. doi: 10.1186/1471-2164-11-576 (PMC3091724; doi:10.1186/1471-2164-11-576)
Supplement: Additional file 7 — Table S5. Comparison of gene expression in copy number neutral (CNN) genes with LOH and without LOH (normal) (N = 168 genes significantly differentially-expressed). [file 1471-2164-11-576-S7.XLS]

## Sheet: Sheet1
Table S5:
Comparison of gene expression in copy number neutral (CNN) genes with LOH and without LOH (normal)
(N=168 genes significantly differentially-expressed)*
Gene	Cytoband	Probeset on	No. cases	No. cases	No. SNPs	Fold change	Fold change	T-test	P-value
name		U133A array	CNN with LOH	CNN without LOH		CNN with LOH	CNN without LOH
Expression level CNNLOH < CNN no LOH (N=101 genes)
ABCG2	chr4q22	209735_at	3	10	8	1.10988	0.659906	4.13105	0.00792992
ADK	chr10q22|10q11-q24	204119_s_at	2	13	46	0.618731	0.410655	3.19475	0.00727821
ADK	chr10q22|10q11-q24	204120_s_at	2	13	46	0.60645	0.403601	3.13819	0.00855853
ADORA1	chr1q32.1	216220_s_at	2	14	8	1.02542	0.703684	5.75965	0.000256728
AIM1L	chr1p36.11	220289_s_at	2	15	6	0.201493	0.0930726	3.54797	0.00481166
ALDOB	chr9q21.3-q22.2	217238_s_at	7	9	6	1.06339	0.901875	3.07232	0.00904706
APOL6	chr22q12.3	219716_at	2	5	4	0.893661	0.46684	4.65873	0.00954299
ATP6V0E1	chr5q35.2	201172_x_at	2	12	5	0.886945	0.552674	6.9341	1.88359e-05
ATP6V0E1	chr5q35.2	200096_s_at	2	12	5	0.87201	0.480297	4.44539	0.00569947
ATP6V0E1	chr5q35.2	201171_at	2	12	5	0.668655	0.37488	3.234	0.00984339
ATPAF2	chr17p11.2	214330_at	6	8	2	1.10813	0.839247	3.59919	0.00548435
BACH1	chr21q22.11	204194_at	2	12	9	0.737603	0.497925	3.97029	0.00209797
BTG2	chr1q32	201236_s_at	2	14	1	0.985842	0.460094	4.09533	0.00118286
BUB1	chr2q14	216275_at	2	12	2	1.07525	0.820173	5.39868	0.000188521
C10orf79	chr10q25.1	220919_s_at	2	12	18	1.04584	0.929805	3.96578	0.0032358
C14orf102	chr14q32.11	221231_s_at	2	9	1	0.86988	0.756022	3.87542	0.00381562
C18orf10	chr18q12.2	212055_at	2	13	6	0.891976	0.550571	4.15088	0.00122695
C1orf95	chr1q42.12	213925_at	2	12	1	0.943002	0.678772	5.56125	0.000998032
C21orf59	chr21q22.1	218123_at	4	11	2	1.05935	0.7495	3.38998	0.00568186
CAB39L	chr13q14.2-q14.3	221003_s_at	7	8	7	0.81479	0.552099	4.45376	0.000736236
CARS	chr11p15.5	202402_s_at	2	11	16	0.997357	0.794985	5.71205	0.000175547
CD2	chr1p13.1	205831_at	2	14	1	0.627885	0.323761	3.462	0.00922116
CD300A	chr17q25.1	217078_s_at	8	8	2	1.02713	0.937571	4.50922	0.00108236
CDKL3	chr5q31	219831_at	2	13	2	1.13761	0.866037	3.94695	0.00187703
CEACAM6	chr19q13.2	211657_at	2	13	3	0.10016	0.00686512	4.77909	0.00702284
CEP57	chr11q21	209862_s_at	4	8	3	1.48144	0.886535	3.91304	0.00292007
CEP57	chr11q21	203492_x_at	4	8	4	1.55577	0.921784	3.69656	0.00446432
CFLAR	chr2q33-q34	209939_x_at	3	8	1	0.918674	0.589542	3.26903	0.00979744
CLP1	chr11q12	204370_at	2	13	1	1.36146	0.829895	5.80208	0.00209142
CRAT	chr9q34.1	209522_s_at	7	8	1	0.567375	0.292745	3.1691	0.007495
CSDE1	chr1p22	202646_s_at	2	14	3	0.895025	0.342696	7.83467	7.58998e-05
CYP4F3	chr19p13.2	206515_at	2	13	136	0.306868	0.0645696	3.32896	0.00563052
DDR1	chr6p21.3	208779_x_at	2	13	2	1.1832	0.886382	3.89205	0.00193694
DIO2	chr14q24.2-q24.3	203700_s_at	2	11	4	0.280186	0.168463	3.69728	0.00375219
DIO2	chr14q24.2-q24.3	203699_s_at	2	11	4	0.127297	0.0720679	3.56521	0.00617467
DLC1	chr8p22	220512_at	3	10	108	1.05322	0.868341	3.67173	0.00861029
DNAJB12	chr10q22.1	202865_at	2	13	1	0.989973	0.852635	3.6571	0.00861603
EIF4EBP2	chr10q21-q22	208770_s_at	2	14	1	0.656756	0.451876	6.29973	2.69235e-05
EPB42	chr15q15-q21	210746_s_at	2	12	3	0.907991	0.803851	3.68172	0.00316575
F13B	chr1q31-q32.1	207810_at	2	13	5	1.03587	0.91067	4.60293	0.000535151
FAS	chr10q24.1	216252_x_at	2	13	8	0.647936	0.412224	3.0577	0.00988286
FBXO28	chr1q42.11	202271_at	2	10	9	0.841188	0.539801	3.98452	0.00289205
FGFR2	chr10q26	208229_at	3	12	11	1.06862	0.762425	4.89073	0.000469942
FTL	chr19q13.3-q13.4|19q13.3	212788_x_at	3	13	6	2.23279	1.57207	3.23842	0.00617047
GART	chr21q22.1|21q22.11	210005_at	3	11	1	1.58168	1.04657	3.71294	0.00299487
GMIP	chr19p12-p11	218913_s_at	2	13	1	0.942382	0.653836	4.37584	0.000831952
GNB1	chr1p36.33	200745_s_at	2	13	8	1.07509	0.690398	6.35363	3.14169e-05
GOSR2	chr17q21	213207_s_at	9	7	6	1.14949	0.93786	3.3147	0.00602367
GPHN	chr14q23.3	220773_s_at	2	9	55	1.23285	0.829032	3.26807	0.00985566
HERC6	chr4q22.1	219352_at	3	9	1	0.538244	0.105258	5.76928	0.000290113
HMGXB3	chr5q33.1	34221_at	2	14	23	1.20808	0.989657	3.20912	0.00677941
HNRNPR	chr1p36.12	208766_s_at	2	15	3	1.47857	1.14711	4.09885	0.00108244
HTR4	chr5q31-q33	216939_s_at	2	12	27	0.981006	0.895025	3.27613	0.00663644
ICA1	chr7p22	211740_at	3	10	36	0.922551	0.745872	3.60448	0.00416979
ICAM3	chr19p13.3-p13.2	204949_at	2	13	2	0.602261	0.356383	3.47839	0.00434248
IKZF5	chr10q26	220086_at	2	14	3	1.06838	0.805245	6.56878	1.67359e-05
IL1RN	chr2q14.2	212659_s_at	2	12	13	0.141741	0.0726195	3.25605	0.00779273
IRF5	chr7q32	205469_s_at	2	11	1	0.993906	0.736369	4.26455	0.00164232
KCNA1	chr12p13.32	208479_at	2	11	1	1.10594	0.917004	3.80751	0.00308772
KIAA0090	chr1p36.13	212396_s_at	2	15	9	1.85738	1.18674	4.22449	0.00109638
LOC643308	chr17q21.33	216588_at	2	9	1	1.01068	0.858863	5.89287	0.000272932
LRRN2	chr1q32.1	205154_at	2	14	20	0.799762	0.615572	5.2094	0.00293916
MAP4K5	chr14q11.2-q21	203553_s_at	2	11	12	1.06035	0.647521	3.57546	0.00917786
MBOAT7	chr19q13.4	209179_s_at	2	15	3	0.978516	0.7854	3.94637	0.0014461
MCM3AP	chr21q22.3	214514_at	3	11	6	0.968374	0.820931	3.52557	0.00976159
MFSD9	chr2q12.1	213403_at	2	13	2	0.972292	0.791412	3.60673	0.0046933
MIER2	chr19p13.3	221863_at	2	5	3	1.21976	0.930772	7.85734	0.000545175
MUSK	chr9q31.3-q32	207632_at	7	9	20	1.04673	0.897155	5.00504	0.000254897
NADSYN1	chr11q13.4	218840_s_at	2	8	10	0.649432	0.447823	3.39855	0.00938442
NHP2	chr5q35.3	216583_x_at	2	10	1	0.773514	0.497407	4.09148	0.00258362
OR10C1	chr6p22.1	221339_at	2	14	1	1.10327	1.00139	3.15767	0.00981647
OTUD4	chr4q31.21	203480_s_at	2	11	1	0.917813	0.731536	4.86357	0.00067319
PDCD4	chr10q24	202730_s_at	2	12	4	0.363346	0.21154	4.48337	0.000925642
PDE1C	chr7p15.1-p14.3	207303_at	2	13	49	1.02762	0.881175	6.60281	1.75964e-05
PEX14	chr1p36.22	33760_at	2	15	35	0.903962	0.679479	4.9191	0.00054822
PEX14	chr1p36.22	203503_s_at	2	15	35	0.900293	0.760226	3.19949	0.00598986
PLAUR	chr19q13	214866_at	2	13	9	1.4155	1.10152	3.43663	0.00459776
PMS2	chr7p22.1	209805_at	3	9	2	1.43065	0.914465	5.68262	0.000326399
POP4	chr19q12	202868_s_at	2	10	2	0.913895	0.632659	4.67506	0.000901788
PPP1R13L	chr19q13.32	218849_s_at	3	13	1	0.487444	0.190122	5.01602	0.000501809
PRPF19	chr11q12.2	203103_s_at	2	14	2	1.30418	0.912565	5.69137	6.989e-05
PRPF31	chr19q13.42	202408_s_at	2	15	2	1.33694	0.765248	6.49972	1.81191e-05
PTPN21	chr14q31.3	1320_at	2	10	11	0.920188	0.82645	3.28449	0.00829599
RDH11	chr14q24.1	217775_s_at	2	10	2	1.10826	0.762601	3.32565	0.0083465
RERE	chr1p36.2-p36.1	200940_s_at	2	15	57	0.762707	0.505051	4.20547	0.000777932
RIPK4	chr21q22.3	221215_s_at	5	10	7	0.453571	0.216524	3.61442	0.0036581
RPAP2	chr1p22.1	219504_s_at	2	14	10	0.985208	0.77164	4.39926	0.000606002
SARS2	chr19q13.2	218702_at	4	10	1	1.12	0.699914	5.21272	0.00021757
SGPL1	chr10q21	208381_s_at	2	14	8	0.815718	0.567818	3.731	0.00998239
SIGLEC7	chr19q13.3	207224_s_at	2	14	1	1.08319	0.984866	3.48738	0.0039047
SKAP2	chr7p21-p15	204361_s_at	2	10	43	0.664757	0.359235	4.38402	0.00159138
SKAP2	chr7p21-p15	216899_s_at	2	10	12	0.614634	0.293209	4.16476	0.00197259
SLC3A2	chr11q13	200924_s_at	2	10	1	2.15756	1.07549	3.72186	0.00452578
SLC6A1	chr3p25-p24	205152_at	2	8	6	0.438303	0.157891	5.0437	0.00248055
SLC6A11	chr3p25.3	207048_at	3	7	43	1.02142	0.803665	5.18846	0.000855775
SMARCA4	chr19p13.2	208794_s_at	2	13	13	0.748182	0.505576	6.67142	2.01528e-05
STK39	chr2q24.3	202786_at	2	12	86	0.29036	0.151092	3.36321	0.00632651
SYNPO2L	chr10q22.2	219804_at	3	13	1	0.344895	0.063022	6.92457	8.70317e-06
TGFB2	chr1q41	220406_at	2	13	22	1.04252	0.963596	3.25471	0.00645641
TGM5	chr15q15.2	207911_s_at	2	13	8	0.517274	0.382227	3.49618	0.00438874
TRAPPC3	chr1p34.3	203512_at	2	13	3	0.885909	0.640602	4.99637	0.000293499
TROVE2	chr1q31	212852_s_at	2	11	2	1.16657	0.918594	3.63895	0.00445519
TULP1	chr6p21.3	206705_at	2	14	4	0.918049	0.766576	4.8495	0.000275439
VRK3	chr19q13	221999_at	2	13	9	1.12848	0.835377	5.4783	0.00014105
WIPI2	chr7p22.1	204710_s_at	3	9	2	0.985246	0.681916	4.6072	0.0024545
XRCC2	chr7q36.1	207598_x_at	3	13	8	1.56641	0.961261	3.75907	0.00605987
ZNF277	chr7q31.1	215887_at	2	11	7	1.33221	0.900626	4.55811	0.0010235
ZNF91	chr19p13.1-p12	206059_at	2	10	5	0.551105	0.0262234	9.05356	0.00064298
Expression level CNNLOH > CNN no LOH (N=67 genes)
ACVR1	chr2q23-q24	203935_at	2	12	13	1.75109	3.47979	-4.53346	0.000786947
AGK	chr7q34	218568_at	3	13	4	1.23991	1.65826	-3.14908	0.00900741
AHCYL2	chr7q32.1	212814_at	2	11	21	0.724289	1.14037	-4.30104	0.00746286
ANKS1A	chr6p21.31	212747_at	2	14	38	1.0088	1.6976	-4.02942	0.00192122
ASNA1	chr19q13.3	202024_at	2	12	2	0.840217	1.49952	-5.24058	0.00569479
ASPN	chr9q22	219087_at	5	10	2	2.67938	10.5942	-3.79216	0.00266739
BRD4	chr19p13.1	202103_at	2	13	2	1.11538	1.57844	-4.56516	0.000548563
BTN2A1	chr6p22.1	211256_x_at	2	11	3	1.12463	1.50786	-4.11308	0.00209998
BUB1	chr2q14	209642_at	2	12	2	4.00972	8.57122	-3.92178	0.0021701
C1orf107	chr1q32.2	204699_s_at	2	11	6	1.58377	1.82513	-4.30459	0.00154707
CALU	chr7q32.1	200755_s_at	2	12	7	1.98091	3.89872	-3.90316	0.00226913
CALU	chr7q32.1	200757_s_at	2	12	7	1.82956	3.46655	-4.61168	0.000750464
CAMSAP1L1	chr1q32.1	212765_at	2	13	3	1.35726	3.00008	-6.28803	0.00162867
CC2D1A	chr19p13.12	222137_at	2	11	2	0.849631	1.14671	-6.18957	0.00722934
CELA2A	chr1p36.21	206447_at	2	14	2	0.966893	1.06253	-3.12893	0.00798704
CENPF	chr1q32-q41	209172_s_at	2	14	10	2.64346	5.48123	-5.90902	3.92558e-05
CFHR2	chr1q31-q32.1	206910_x_at	2	12	1	0.922476	1.11149	-3.24788	0.00740279
CSNK1E	chr22q13.1	202332_at	2	3	4	1.15722	2.93325	-7.43435	0.00927772
CTNS	chr17p13	204925_at	9	7	4	1.1824	1.94456	-3.54312	0.00424553
CTSB	chr8p22	200839_s_at	2	10	12	1.06349	1.55779	-3.55775	0.00543128
DDX50	chr10q21.3	221699_s_at	3	14	7	1.21287	1.72987	-3.69298	0.00390838
FAM13A	chr4q22.1	202973_x_at	3	10	14	1.14894	2.75617	-3.50785	0.0061146
FAM48A	chr13q13.3	221774_x_at	3	8	5	0.907834	1.65826	-6.62598	0.00345
FBXW2	chr9q34	209630_s_at	3	12	2	0.554368	0.914888	-3.84778	0.00224799
FHL2	chr2q12-q14	202949_s_at	2	14	15	1.24352	3.15907	-4.69668	0.000409694
GSR	chr8p21.1	205770_at	3	10	8	1.2223	2.50533	-3.70142	0.00482352
GTF2E2	chr8p21-p12	202680_at	3	11	11	1.28658	1.82345	-3.74927	0.00279669
IL10	chr1q31-q32	207433_at	2	12	1	1.00231	1.11767	-6.50058	3.39147e-05
INSIG1	chr7q36	201626_at	3	12	2	1.14386	1.9661	-4.56747	0.000529221
ITGA6	chr2q31.1	201656_at	2	11	21	2.39979	4.03761	-3.51858	0.00481993
ITGAE	chr17p13	205055_at	9	7	13	0.869603	1.61254	-3.98256	0.00146106
KCNK13	chr14q31-q32	221325_at	2	10	21	0.888042	0.984866	-3.71656	0.00448815
KDR	chr4q11-q12	203934_at	2	10	5	0.859578	1.09089	-4.27982	0.00211372
KIAA1772	chr18q11.1-q11.2	220340_at	2	13	1	1.03135	1.30722	-4.5018	0.00220858
KIF14	chr1q32.1	206364_at	2	13	6	3.57781	11.0272	-8.25656	2.07146e-06
KPNA3	chr13q14.3	221502_at	5	9	6	0.630203	1.11388	-3.85109	0.00231101
MAPK14	chr6p21.3-p21.2	202530_at	2	14	9	0.74006	1.09657	-6.88783	0.000220599
MAPKAP1	chr9q33.3	217808_s_at	6	10	44	0.703099	1.05592	-4.09727	0.00171584
MDM1	chr12q15	220397_at	2	11	5	1.05682	1.30405	-3.61189	0.00669874
MED25	chr19q13.3	215897_at	2	13	1	0.94369	1.09809	-4.96168	0.000266324
MGAT3	chr22q13.1	208058_s_at	2	5	3	1.03383	1.23029	-4.77217	0.00646337
NCAPH	chr2q11.2	212949_at	2	11	2	1.94347	3.64268	-5.08712	0.00044497
NFE2L1	chr17q21.3	200758_s_at	9	7	2	1.37296	1.94456	-3.25242	0.00578946
NFE2L1	chr17q21.3	200759_x_at	9	7	2	1.27406	1.87789	-3.72094	0.00258719
NRP2	chr2q33.3	214632_at	3	11	29	1.25717	2.16095	-3.49985	0.00927645
PDE6D	chr2q35-q36	204091_at	2	12	4	0.940663	1.46459	-5.42501	0.000207305
PDLIM5	chr4q22	212412_at	5	9	2	0.344336	0.588209	-3.6682	0.00341421
PLCE1	chr10q23	214159_at	2	13	1	0.971877	1.15149	-6.34845	3.62262e-05
PPP3CB	chr10q21-q22	202432_at	2	13	4	0.739694	1.3218	-4.74707	0.000423303
RAB3A	chr19p13.2	204974_at	2	12	2	0.996368	1.16151	-3.50403	0.00853675
RBM28	chr7q32.1	218593_at	2	11	9	1.55529	2.20993	-3.97566	0.00236993
RBM9	chr22q13.1	212104_s_at	2	5	3	0.92172	1.16352	-5.8993	0.00311347
RERE	chr1p36.2-p36.1	200939_s_at	2	15	1	0.725912	0.848508	-3.07207	0.00797798
SCAMP1	chr5q13.3-q14.1	212425_at	2	12	25	1.01092	1.22603	-3.10137	0.00931298
SMAD5	chr5q31	205187_at	2	12	3	0.828601	2.20763	-10.6917	3.17063e-07
SPP2	chr2q37-qter	214478_at	2	11	7	1.01992	1.14671	-3.17207	0.00892185
STEAP3	chr2q14.2	218424_s_at	2	14	12	1.20748	2.70663	-6.9223	9.98541e-06
TGFBRAP1	chr2q12.1-q12.2	205210_at	2	14	8	0.999901	1.22731	-3.5352	0.00357999
TGS1	chr8q11	219231_at	2	8	1	1.65562	2.53327	-3.49488	0.0086008
THRAP3	chr1p34.3	217847_s_at	2	14	11	0.977095	1.14195	-3.33803	0.00496104
TIMP3	chr22q12.1-q13.2|22q12.3	201149_s_at	2	4	17	1.05227	1.91322	-6.12183	0.00863749
TMEM161A	chr19p13.11	218745_x_at	2	13	1	1.21329	1.42701	-3.27605	0.00662523
TRD@	chr14q11.2	217065_at	2	9	146	0.890076	1.18017	-4.99239	0.000746729
TRIM10	chr6p21.3	221627_at	2	14	2	1.02628	1.22095	-4.31996	0.000772046
TRPC3	chr4q27	210814_at	4	8	7	0.972824	1.07456	-3.52091	0.00553087
TTC35	chr8q23.1	203584_at	2	9	11	0.819794	1.72788	-8.63362	2.02704e-05
UBE4B	chr1p36.3	215533_s_at	2	15	3	1.02527	1.28788	-3.51488	0.00341528
UBP1	chr3p22.3	218082_s_at	4	7	8	0.948121	1.31951	-3.28082	0.00975044
ZDHHC24	chr11q13.1	205634_x_at	2	15	2	0.88913	1.75443	-7.44691	0.00193684
*Sorted alphabetically by gene name
